# Supplementary material for: Unveiling BaTiO3-SrTiO3 as Anodes for Highly Efficient and Stable Lithium-Ion Batteries
Source: Nanomaterials (Basel). 2024 Oct 29;14(21):1723. doi: 10.3390/nano14211723 (PMC11547623; doi:10.3390/nano14211723)
Supplement: Supplementary file 1 [file nanomaterials-14-01723-s001.zip]

Archive with 1 entries (1 files):
- nanomaterials-3238111-supplementary.pdf
